# Supplementary material for: Model-Informed Repurposing of Medicines for SARS-CoV-2: Extrapolation of Antiviral Activity and Dose Rationale for Paediatric Patients
Source: Pharmaceutics. 2021 Aug 19;13(8):1299. doi: 10.3390/pharmaceutics13081299 (PMC8399437; doi:10.3390/pharmaceutics13081299)
Supplement: Supplementary file 1 [file pharmaceutics-13-01299-s001.zip]

Archive with 1 entries (1 files):
- pharmaceutics-1273201-SI.pdf
